# Supplementary material for: Extracorporeal Shock Wave Therapy Combined with Complex Decongestive Therapy in Patients with Breast Cancer-Related Lymphedema: A Systemic Review and Meta-Analysis
Source: J Clin Med. 2021 Dec 19;10(24):5970. doi: 10.3390/jcm10245970 (PMC8705697; doi:10.3390/jcm10245970)
Supplement: Supplementary file 1 [file jcm-10-05970-s001.zip]

Archive with 1 entries (1 files):
- jcm-1518350-supplementary.pdf
